# Supplementary material for: Clinical characteristics and predictors of pulmonary hypertension in chronic obstructive pulmonary disease at different altitudes
Source: BMC Pulm Med. 2023 Apr 18;23:127. doi: 10.1186/s12890-023-02405-8 (PMC10111800; doi:10.1186/s12890-023-02405-8)
Supplement: Supplementary file 1 — Supplementary Material 1 [file 12890_2023_2405_MOESM1_ESM.xlsx]

## Sheet: Sheet1
		Correlation analysis of variables for logistic regression analysis at HA
				BMI	TB	DB	IB	ALB	BNP	PaO2	SaO2	PaCO2	HCO3-	BE	FEV1	FEV1/FVC	Presence of PH
		BMI	r	1.000***	-0.013	-0.096	0.008	0.238*	-0.162	0.090	0.129	-0.142	-0.204*	-0.165	0.371***	0.333***	-0.283**
			p	<0.001	0.892	0.312	0.93	0.012	0.105	0.356	0.183	0.142	0.034	0.880	<0.001	<0.001	0.002
		TB	r	-0.013	1.000***	0.850***	0.982***	-0.059	0.295**	-0.236*	-0.251**	0.107	0.033	0.044	-0.133	-0.095	0.286**
			p	0.892	<0.001	<0.001	<0.001	0.540	0.003	0.014	0.009	0.270	0.735	0.653	0.160	0.318	0.002
		DB	r	-0.096	0.850***	1.000***	0.762***	-0.186	0.378***	-0.332***	-0.347***	0.119	0.063	0.057	-0.168	-0.082	0.252**
			p	0.312	<0.001	<0.001	<0.001	0.051	<0.001	<0.001	<0.001	0.220	0.52	0.556	0.075	0.385	0.007
		IB	r	0.008	0.982***	0.762***	1.000***	-0.017	0.240*	-0.208*	-0.218*	0.086	0.01	0.023	-0.100	-0.075	0.217*
			p	0.93	<0.001	<0.001	<0.001	0.861	0.015	0.031	0.024	0.378	0.916	0.813	0.293	0.428	0.021
		ALB	r	0.238*	-0.059	-0.186	-0.017	1.000***	-0.511***	0.071	0.073	-0.042	-0.058	-0.056	0.095	0.094	-0.316*
			p	0.012	0.540	0.051	0.861	<0.001	<0.001	0.468	0.456	0.670	0.556	0.572	0.319	0.329	0.010
		BNP	r	-0.162	0.295**	0.378***	0.240*	-0.511***	1.000***	-0.087	-0.087	0.236*	0.293**	0.274**	-0.125	-0.053	0.419***
			p	0.105	0.003	<0.001	0.015	<0.001	<0.001	0.395	0.398	0.020	0.004	0.007	0.212	0.597	<0.001
		PaO2	r	0.090	-0.236*	-0.332***	-0.208*	0.071	-0.087	1.000***	0.977***	-0.173	-0.060	-0.032	0.332***	0.147	-0.246*
			p	0.356	0.014	<0.001	0.031	0.468	0.395	<0.001	<0.001	0.073	0.535	0.747	<0.001	0.129	0.010
		SaO2	r	0.129	-0.251**	-0.347***	-0.218*	0.073	-0.087	0.977***	1.000***	-0.206*	-0.089	-0.050	0.373***	0.188	-0.241*
			p	0.183	0.009	<0.001	0.024	0.456	0.398	<0.001	<0.001	0.033	0.358	0.609	<0.001	0.051	0.012
		PaCO2	r	-0.142	0.107	0.119	0.086	-0.042	0.236*	-0.173	-0.206*	1.000***	0.831***	0.637***	-0.458***	-0.364***	0.332***
			p	0.142	0.270	0.220	0.378	0.670	0.020	0.073	0.033	<0.001	<0.001	<0.001	<0.001	<0.001	<0.001
		HCO3-	r	-0.204*	0.033	0.063	0.01	-0.058	0.293**	-0.060	-0.089	0.831***	1.000***	0.899***	-0.464***	-0.358***	0.318**
			p	0.034	0.735	0.52	0.916	0.556	0.004	0.535	0.358	<0.001	<0.001	<0.001	<0.001	<0.001	0.001
		BE	r	-0.165	0.044	0.057	0.023	-0.056	0.274**	-0.032	-0.050	0.637***	0.899***	1.000***	-0.388***	-0.284**	-0.230*
			p	0.880	0.653	0.556	0.813	0.572	0.007	0.747	0.609	<0.001	<0.001	<0.001	<0.001	0.003	0.017
		FEV1	r	0.371***	-0.133	-0.168	-0.100	0.095	-0.125	0.332***	0.373***	-0.458***	-0.464***	-0.388***	1.000***	0.671***	-0.252**
			p	<0.001	0.160	0.075	0.293	0.319	0.212	<0.001	<0.001	<0.001	<0.001	<0.001	<0.001	<0.001	0.007
		FEV1/FVC	r	0.333***	-0.095	-0.082	-0.075	0.094	-0.053	0.147	0.188	-0.364***	-0.358***	-0.284**	0.671***	1.000***	-0.190*
			p	<0.001	0.318	0.385	0.428	0.329	0.597	0.129	0.051	<0.001	<0.001	0.003	<0.001	<0.001	0.043
		Presence of PH	r	-0.283**	0.286**	0.252**	0.217*	-0.316*	0.419***	-0.246*	-0.241*	0.332***	0.318**	-0.230*	-0.252**	-0.190*	1.000***
			p	0.002	0.002	0.007	0.021	0.010	<0.001	0.010	0.012	<0.001	0.001	0.017	0.007	0.043	<0.001
		Abbreviations:TB=total bilirubin; DB= direct bilirubin; IB= indirect bilirubin; ALB= serum albumin; BNP = brain natriuretic peptide; PaO2= arterial partial pressure of oxygen; PaCO2= arterial partial pressure of carbon dioxide; SaO2= arterial oxygen saturation; BE=base excess; HCO3-= concentration of bicarbonate radical; FEV1= forced expiratory volume in the first second; FEV1/FVC= forced expirat…
