# Supplementary material for: Clinical characteristics and predictors of pulmonary hypertension in chronic obstructive pulmonary disease at different altitudes
Source: BMC Pulm Med. 2023 Apr 18;23:127. doi: 10.1186/s12890-023-02405-8 (PMC10111800; doi:10.1186/s12890-023-02405-8)
Supplement: Supplementary file 2 — Supplementary Material 2 [file 12890_2023_2405_MOESM2_ESM.xlsx]

## Sheet: Sheet1
		Correlation analysis of variables for logistic regression analysis at LA
				TB	DB	IB	BNP	PLT	LY	BE	Presence of PH
		TB	r	1.000***	0.841***	0.911***	0.025	-0.210*	-0.115	-0.044	0.253**
			p	<0.001	<0.001	<0.001	0.805	0.024	0.222	0.655	0.006
		DB	r	0.841***	1.000***	0.613***	0.253*	-0.229*	-0.259**	-0.007	0.198*
			p	<0.001	<0.001	<0.001	0.011	0.014	0.005	0.944	0.034
		IB	r	0.911***	0.613***	1.000***	-0.009	-0.179	-0.068	-0.045	0.184*
			p	<0.001	<0.001	<0.001	0.929	0.056	0.473	0.654	0.049
		BNP	r	0.025	0.253*	-0.009	1.000***	-0.053	-0.264**	0.247*	0.426***
			p	0.805	0.011	0.929	<0.001	0.593	0.007	0.016	<0.001
		PLT	r	-0.210*	-0.229*	-0.179	-0.053	1.000***	0.392***	0.012	-0.186*
			p	0.024	0.014	0.056	0.593	<0.001	<0.001	0.904	0.046
		LY	r	-0.115	-0.259**	-0.068	-0.264**	0.392***	1.000***	-0.162	-0.183
			p	0.222	0.005	0.473	0.007	<0.001	<0.001	0.1	0.051
		BE	r	-0.044	-0.007	-0.045	0.247*	0.012	-0.162	1.000***	-0.023
			p	0.655	0.944	0.654	0.016	0.904	0.1	<0.001	0.818
		Presence of PH	r	0.253**	0.198*	0.184*	0.426***	-0.186*	-0.183	-0.023	1.000***
			p	0.006	0.034	0.049	<0.001	0.046	0.051	0.818	<0.001
		Abbreviations:TB=total bilirubin; DB= direct bilirubin; IB= indirect bilirubin; BNP = brain natriuretic peptide; PLT=platelet; LY= lymphocyte; BE=base excess
